# Supplementary material for: Assessing the Impact of Salt Reduction Initiatives on the Chronic Disease Burden of Singapore
Source: Nutrients. 2021 Apr 1;13(4):1171. doi: 10.3390/nu13041171 (PMC8065991; doi:10.3390/nu13041171)
Supplement: Supplementary file 1 [file nutrients-13-01171-s001.zip]

Archive with 1 entries (1 files):
- nutrients-1152225-supplementary.pdf
